# Supplementary material for: GRIN2A-related disorders: genotype and functional consequence predict phenotype
Source: Brain. 2018 Dec 12;142(1):80–92. doi: 10.1093/brain/awy304 (PMC6308310; doi:10.1093/brain/awy304)
Supplement: Supplementary Data [file awy304_supp.zip]

Archive with 13 entries (12 files):
- awy304-suppl_data/
- awy304-suppl_data/brain-2018-01122-File008.pdf
- awy304-suppl_data/brain-2018-01122-File009.pdf
- awy304-suppl_data/brain-2018-01122-File010.pdf
- awy304-suppl_data/brain-2018-01122-File011.xlsx
- awy304-suppl_data/brain-2018-01122-File012.xlsx
- awy304-suppl_data/brain-2018-01122-File013.pdf
- awy304-suppl_data/brain-2018-01122-File014.pdf
- awy304-suppl_data/brain-2018-01122-File015.pdf
- awy304-suppl_data/brain-2018-01122-File017.pdf
- awy304-suppl_data/brain-2018-01122-File019.pdf
- awy304-suppl_data/brain-2018-01122-File020.pdf
- awy304-suppl_data/GRIN2A study group2.pdf
