# Supplementary material for: GRIN2A-related disorders: genotype and functional consequence predict phenotype
Source: Brain. 2018 Dec 12;142(1):80–92. doi: 10.1093/brain/awy304 (PMC6308310; doi:10.1093/brain/awy304)
Supplement: Supplementary Data [file awy304_supp.zip › awy304-suppl_data/brain-2018-01122-File011.xlsx]

## Sheet: clinical table
GRIN2A	please use drop down function if available
Mutation	c.	p.
Origin
Genetic testing done
Year of Birth
Sex
Year of Inclusion
Birth measures (OFC!)
Current body measures (OFC!)
Family History
Seizures
Seizure onset (year)
Seizure type at onset
Seizure type at onset (please elaborate)
Seizure frequency at onset
Further seizure types
Further seizure frequency
AED used
current AED
AED response
Seizure free?
Seizure outcome (please elaborate)
EEG at onset
EEG at follow up
Last EEG
Photosensitivity
Developmental Delay
Intellectual disability
Hypotonia
Movement Disorder (e.g. Dystonia, Chorea)
Cerebral visual impairment
other Neurological features
Main Speech phenotype
Additional Speech phenotype
Psychiatric Phenotype (Schizophrenia?)
Brain MRI
Additional features (e.g. congenital malformations? dysmorphic?)

## Sheet: content of drop down menues
de novo	Selection options for tab 1
maternal
paternal
unknown
male
female
yes
no
no
mild
moderate
severe
profound
Panel
Whole Exome Sequencing
targeted GRIN2A
Array-CGH
no
mild
severe (feeding difficulties)
aphasia
dysarthria
imprecise articulation
impaired pitch
hypernasality
Generalized Seizures
Focal Seizures
Epileptic Spasms
