# Supplementary material for: GRIN2A-related disorders: genotype and functional consequence predict phenotype
Source: Brain. 2018 Dec 12;142(1):80–92. doi: 10.1093/brain/awy304 (PMC6308310; doi:10.1093/brain/awy304)
Supplement: Supplementary Data [file awy304_supp.zip › awy304-suppl_data/brain-2018-01122-File012.xlsx]

## Sheet: Tabelle1
#	DNA	PROTEIN	origin	family	ID/DD	epilepsy	seizure onset	seizure outcome	EEG	speech/language disorder	Hypotonia	Movement disorder	Brain MRI	Additional features	Protein Domain/Class	source
1	c.236C>G	p.(Pro79Arg)	maternal	F1	mild	focal seizures	6 y	NA	CSWS	speech developmental delay	no	no	NA	NA	ATD	Lemke (2013)
2	c.236C>G	p.(Pro79Arg)	maternal	F1	no	no seizures	NA	NA	normal	normal speech	no	no	NA	NA	ATD	Lemke (2013)
3	c.236C>G	p.(Pro79Arg)	maternal	F1	no	focal seizures	NA	NA	NA	NA	NA	NA	NA	NA	ATD	Lemke (2013)
4	c.236C>G	p.(Pro79Arg)	unknown	F1	no	focal seizures	NA	NA	NA	NA	NA	NA	NA	NA	ATD	Lemke (2013)
5	c.236C>G	p.(Pro79Arg)	maternal	F1	no	focal seizures	NA	NA	NA	NA	NA	NA	NA	NA	ATD	Lemke (2013)
6	c.236C>G	p.(Pro79Arg)	unknown	no	NA	focal seizures	in childhood	NA	focal	NA	NA	NA	NA	NA	ATD	Bobbili (2018)
7	c.551T>G	p.(Ile184Ser)	maternal	F2	mild	generalized seizures	4 y	NA	CSWS	aphasia	unspecified	no	right frontal cortical dysplasia	no	ATD	Lesca (2013)
8	c.551T>G	p.(Ile184Ser)	unknown	F2	NA	NA	NA	NA	NA	NA	NA	NA	NA	NA	ATD	Lesca (2013)
9	c.691T>C	p.(Cys231Arg)	unknown	no	unspecified	focal seizures	in childhood	NA	focal	NA	NA	NA	NA	NA	ATD	Yang (2017)
10	c.692G>A	p.(Cys231Tyr)	maternal	F3	mild	focal seizures with secondary generalization	3 y	NA	CSWS	speech developmental delay	mild	NA	NA	NA	ATD	Lemke (2013)
11	c.692G>A	p.(Cys231Tyr)	maternal	F3	NA	focal seizures	NA	NA	focal (CTS)	NA	NA	NA	NA	NA	ATD	Lemke (2013)
12	c.692G>A	p.(Cys231Tyr)	maternal	F3	NA	focal seizures	NA	NA	focal (CTS)	NA	NA	NA	NA	NA	ATD	Lemke (2013)
13	c.692G>A	p.(Cys231Tyr)	unknown	no	NA	focal seizures	in childhood	NA	focal	NA	NA	NA	NA	NA	ATD	Bobbili (2018)
14	c.1232T>A	p.(Leu411Gln)	de novo	no	severe	focal seizures	3 y	Seizure free (age 8-9 y)	focal	speech developmental delay	no	no	normal	no	S1	unpublished
15	c.1306T>C	p.(Cys436Arg)	de novo	no	no	generalized seizures	4 y	NA	focal (CTS)	speech developmental delay	no	NA	NA	NA	S1	Lemke (2013)
16	c.1306T>C	p.(Cys436Arg)	unknown	no	NA	focal seizures	in childhood	NA	focal	NA	NA	NA	NA	NA	S1	Bobbili (2018)
17	c.1447G>A	p.(Gly483Arg)	maternal	F4	unspecified	focal seizures	4 y	NA	CSWS	speech developmental delay	no	NA	normal	NA	S1	Lesca (2013)
18	c.1447G>A	p.(Gly483Arg)	maternal	F4	unspecified	no seizures	NA	NA	focal (CTS)	dysphasia	no	NA	normal	NA	S1	Lesca (2013)
19	c.1492G>A	p.(Gly498Ser)	de novo	no	mild	focal seizures	8 y	NA	CSWS	normal speech	no	no	normal	NA	S1	unpublished
20	c.1552C>T	p.(Arg518Cys)	unknown	no	NA	unspecified seizures	NA	NA	NA	NA	NA	NA	NA	NA	S1	unpublished
21	c.1552C>T	p.(Arg518Cys)	de novo	no	unspecified	unspecified seizures	NA	NA	NA	NA	NA	NA	NA	NA	S1	unpublished
22	c.1552C>T	p.(Arg518Cys)	unknown	no	NA	NA	NA	NA	NA	NA	NA	NA	NA	NA	S1	gnomAD
23	c.1553G>A	p.(Arg518His)	unknown	no	unspecified	unspecified seizures	NA	NA	NA	NA	NA	NA	NA	NA	S1	unpublished
24	c.1553G>A	p.(Arg518His)	paternal	F5	no	focal seizures	2 y	NA	CSWS	verbal dyspraxia	unspecified	NA	normal	NA	S1	Lesca (2013)
25	c.1553G>A	p.(Arg518His)	paternal	F5	no	focal seizures	3 y	NA	focal (CTS)	verbal dyspraxia	unspecified	NA	normal	NA	S1	Lesca (2013)
26	c.1553G>A	p.(Arg518His)	unknown	F5	no	no seizures	NA	NA	NA	verbal dyspraxia	no	NA	NA	NA	S1	Lesca (2013)
27	c.1553G>A	p.(Arg518His)	unknown	no	no	no seizures	NA	NA	CSWS	poor speech	no	NA	NA	NA	S1	Conroy (2014)
28	c.1592C>T	p.(Thr531Met)	maternal	F6	moderate	focal seizures	NA	NA	focal	NA	no	no	NA	NA	S1	unpublished
29	c.1592C>T	p.(Thr531Met)	maternal	F6	severe	unspecified seizures	NA	NA	CSWS	NA	no	no	NA	NA	S1	unpublished
30	c.1592C>T	p.(Thr531Met)	unknown	F6	no	unspecified seizures	NA	NA	NA	NA	NA	NA	NA	NA	S1	unpublished
31	c.1592C>T	p.(Thr531Met)	unknown	F7	no	NA	NA	NA	NA	unspecified speech disorder	NA	NA	NA	NA	S1	Carvill (2013)
32	c.1592C>T	p.(Thr531Met)	maternal	F7	mild	focal seizures	7 y	seizure free (age 11 y)	multifocal	unspecified speech disorder	no	NA	normal	NA	S1	Carvill (2013)
33	c.1592C>T	p.(Thr531Met)	maternal	F7	no	one focal seizure	11 y	seizure free (age 11 y)	multifocal	unspecified speech disorder	no	NA	NA	NA	S1	Carvill (2013)
34	c.1592C>T	p.(Thr531Met)	maternal	F7	mild	one focal seizure	6 y 6 m	persistent	CSWS	unspecified speech disorder	no	NA	normal	NA	S1	Carvill (2013)
35	c.1595G>T	p.(Gly532Val)	de novo	no	unspecified	unspecified seizures	NA	NA	NA	NA	NA	NA	NA	NA	S1	unpublished
36	c.1642G>A	p.(Ala548Thr)	de novo	no	moderate	focal seizures	6 y	NA	CSWS	Language regression	no	NA	normal	attention deficit hyperactivity disorder	Linker	Lesca (2013)
37	c.1642G>C	p.(Ala548Thr)	de novo	no	unspecified	unspecified seizures	NA	NA	NA	NA	NA	NA	NA	NA	Linker	unpublished
38	c.1655C>G	p.(Pro552Arg)	de novo	no	profound	unspecified seizures	9 m	persistent	NA	aphasia	unspecified	spasticity	NA	NA	Linker	de Ligt (2012)
39	c.1655C>G	p.(Pro552Arg)	de novo	no	profound	focal seizures	9 m	seizure free (age 25 y)	focal	aphasia	no	no ambulation, spastic, sometimes dystonic, choreatic, athethotic movements	delayed myelination, enlarged ventricles and hyperintensity periventrical (frontal and occipital) regions	cerebral blindness, mild coarse facial features	Linker	unpublished
40	c.1832T>A	p.(Leu611Gln)	de novo	no	unspecified	unspecified seizures	NA	NA	NA	NA	NA	NA	NA	NA	M2	unpublished
41	c.1841A>G	p.(Asn614Ser)	de novo	no	profound	no seizures	NA	NA	NA	aphasia	mild	chorea, hand stereotypies	normal	autism spectrum	M2	unpublished
42	c.1841A>G	p.(Asn614Ser)	de novo	no	NA	NA	NA	NA	NA	NA	NA	NA	NA	NA	M2	Farwell (2015)
43	c.1841A>G	p.(Asn614Ser)	de novo	no	profound	focal seizures	5 m	NA	NA	aphasia	severe	ataxia	cerebral hypoplasia, cyst of the pituitary gland an a displaced pituitary	NA	M2	Stülpnagel (2017)
44	c.1841A>G	p.(Asn614Ser)	de novo	no	profound	no seizures	NA	NA	normal	aphasia	no	hypermotoric dyskinetic movement disorder	brain atrophy, myelinisation defizit	Hypertonia, Bruxism, Hand-Stereotypies, nystagmus, talipes	M2	unpublished
45	c.1845C>A	p.(Asn615Lys)	de novo	no	profound	epileptic spasms	3 m	persistent	focal	aphasia	unspecified	NA	normal	Behavioral abnormalities	M2	Endele (2010)
46	c.1845C>A	p.(Asn615Lys)	unknown	no	profound	focal seizures	9 m	persistent	multifocal	aphasia	unspecified	NA	brain atrophy	NA	M2	Allen (2016)
47	c.1903G>A	p.(Ala635Thr)	de novo	no	profound	epileptic spasms	7 m	persistent	NA	aphasia	mild	myoclonia	normal	quadriplegia	M3	unpublished
48	c.1930A>G	p.(Ser644Gly)	de novo	no	NA	NA	NA	NA	NA	NA	NA	NA	NA	NA	M3	unpublished
49	c.1936A>G	p.(Thr646Ala)	de novo	no	profound	epileptic spasms	8 m	NA	multifocal	aphasia	unspecified	NA	prominent external CSF spaces, normal myelination	NA	M3	Stülpnagel (2017)
50	c.1936A>G	p.(Thr646Ala)	de novo	no	NA	NA	NA	NA	NA	NA	NA	NA	NA	NA	M3	unpublished
51	c.1943A>G	p.(Asn648Ser)	de novo	no	NA	unspecified seizures	NA	NA	NA	NA	NA	NA	NA	NA	M3	Retterer (2015)
52	c.1943A>G	p.(Asn648Ser)	de novo	no	NA	unspecified seizures	NA	NA	NA	NA	NA	NA	NA	NA	M3	unpublished
53	c.1943A>G	p.(Asn648Ser)	de novo	no	unspecified	unspecified seizures	NA	NA	NA	NA	NA	NA	NA	NA	M3	unpublished
54	c.1945C>G	p.(Leu649Val)	de novo	no	profound	unspecified seizures	NA	persistent	NA	aphasia	severe	NA	dysplastic corpus callosum, myelination delay	hypothyroidy, mild facial dysmorphisms	M3	de Ligt (2012)
55	c.1945C>G	p.(Leu649Val)	de novo	no	profound	focal seizures with secondary generalization	9 m	persistent	multifocal	aphasia	unspecified	no	Corpus callosum dysplasia, delayed myelination and wide periventricular region	Cerebral visual impairment, Prematurely born (30+6), IRSD grade 1 with ventilation, failure to thrive due to vomiting, congenital hypothyreoidia, retinitis pigmentosa, plagiobrachycephaly, upslant palpebral fissures, deep nasal bridge, small nose, alae nasi, long philtrum, cupid bow’s upper lip and bilateral club feet, ADHD	M3	unpublished
56	c.1946_1947delinsCT	p.(Leu649Pro)	de novo	no	profound	unspecified seizures	12 m	persistent	multifocal	aphasia	mild	Dystonia	normal	NA	M3	unpublished
57	c.1954T>G	p.(Phe652Val)	de novo	no	unspecified	focal seizures	2 y	seizure free (age 10 y)	multifocal	speech regression, bucofacial dyspraxia	mild	no	normal	autistic features	M3	Lesca (2013)
58	c.1957A​>G	p.(Met653Val)	de novo	no	unspecified	focal seizures	NA	NA	NA	NA	severe	involuntary movements, paroxysmal dyskinesia, movement abnormality of the tongue	NA	Plagiocephaly, Protruding ear, Congenital visual impairment, Mild conductive hearing impairment, Postnatal microcephaly, Limb hypertonia, Plagiocephaly, Protruding ear, Congenital visual impairment, abnormality of eye movement, Impaired smooth pursuit, Mild conductive hearing impairment, Postnatal microcephaly, Limb hypertonia	M3	Decipher DDD
59	c.1959G>A	p.(Met653Ile)	de novo	no	severe	unspecified seizures	NA	persistent (age 20 y)	NA	NA	NA	NA	NA	NA	M3	unpublished
60	c.1961T>C	p.(Ile654Thr)	de novo	no	profound	epileptic spasms	2 m	persistent (age 7 y)	generalized	aphasia	severe	NA	brain atrophy, mildly dilated ventricles, thin splenium of corpus callosum	arthrogryposis of 4 extremities and contracture of knees, neonatal contractures of distal joints (elbows, hands / fingers, knees, and pes equinovarus), axial hypotonia and limb hypertonia, Hypopnea and bradycardia during the first month of life; gastroesophagal reflux; facial dysmorphy with pectus excavatum and contractures of joints. Nystagmus, bilateral limited abduction, VEP reduced amplitudes.	M3	unpublished
61	c.2050A>G	p.(Thr684Ala)	de novo	no	unspecified	unspecified seizures	NA	NA	NA	NA	NA	NA	NA	NA	S2	unpublished
62	c.2063G>C	p.(Gly688Ala)	de novo	no	no	no seizures	NA	NA	NA	unspecified speech disorder	no	NA	NA	NA	S2	Chen (2016)
63	c.2081T>C	p.(Ile694Thr)	de novo	no	no	focal seizures	2 y 6 m	seizure free (age 11 y)	multifocal	Language regression (4 y), recuperation (7 y) with normal verbal skills actually	no	no	normal	NA	S2	Lesca (2013)
64	c.2084G>A	p.(Arg695Gln)	de novo	no	moderate	no seizures	NA	NA	normal	dysarthria, imprecise articulation	mild	ataxia	normal	autism spectrum disorder	S2	unpublished
65	c.2084G>A	p.(Arg695Gln)	de novo	no	unspecified	NA	NA	NA	NA	NA	NA	NA	NA	NA	S2	unpublished
66	c.2095C>T	p.(Pro699Ser)	de novo	no	no	focal seizures	8 y	NA	focal (CTS)	normal speech	no	NA	NA	NA	S2	Lemke (2013)
67	c.2095C>T	p.(Pro699Ser)	unknown	no	NA	focal seizures	in childhood	NA	focal	NA	NA	NA	NA	NA	S2	Bobbili (2018)
68	c.2113A>G	p.(Met705Val)	maternal	F8	no	focal seizures with secondary generalization	8 y	NA	focal (CTS)	speech developmental delay	no	NA	NA	NA	S2	Lemke (2013)
69	c.2113A>G	p.(Met705Val)	maternal	F8	no	focal seizures	NA	NA	focal (CTS)	NA	NA	NA	NA	NA	S2	Lemke (2013)
70	c.2113A>G	p.(Met705Val)	maternal	F8	no	focal seizures	NA	NA	focal (CTS)	NA	NA	NA	NA	NA	S2	Lemke (2013)
71	c.2138T>G	p.(Val713Gly)	de novo	no	unspecified	unspecified seizures	NA	NA	NA	NA	NA	NA	NA	NA	S2	unpublished
72	c.2146G>A	p.(Ala716Thr)	de novo	no	NA	NA	NA	NA	NA	NA	NA	NA	NA	NA	S2	unpublished
73	c.2146G>A	p.(Ala716Thr)	maternal	F9	NA	focal seizures	NA	NA	NA	verbal dyspraxia	NA	NA	NA	NA	S2	Lesca (2013)
74	c.2146G>A	p.(Ala716Thr)	maternal	F9	NA	no seizures	NA	NA	NA	verbal dyspraxia	NA	NA	NA	NA	S2	Lesca (2013)
75	c.2146G>A	p.(Ala716Thr)	maternal	F9	NA	focal seizures	NA	NA	NA	verbal dyspraxia	NA	NA	NA	NA	S2	Lesca (2013)
76	c.2146G>A	p.(Ala716Thr)	maternal	F9	NA	focal seizures	NA	NA	NA	verbal dyspraxia	NA	NA	NA	NA	S2	Lesca (2013)
77	c.2146G>A	p.(Ala716Thr)	unknown	F9	NA	focal seizures	NA	NA	NA	verbal dyspraxia	NA	NA	NA	NA	S2	Lesca (2013)
78	c.2146G>A	p.(Ala716Thr)	unknown	F9	NA	focal seizures	NA	NA	NA	verbal dyspraxia	NA	NA	NA	NA	S2	Lesca (2013)
79	c.2146G>A	p.(Ala716Thr)	unknown	F9	NA	focal seizures	NA	NA	NA	verbal dyspraxia	NA	NA	NA	NA	S2	Lesca (2013)
80	c.2146G>A	p.(Ala716Thr)	maternal	F9	NA	no seizures	NA	NA	NA	verbal dyspraxia	NA	NA	NA	NA	S2	Lesca (2013)
81	c.2146G>A	p.(Ala716Thr)	maternal	F9	NA	focal seizures	NA	NA	NA	verbal dyspraxia	NA	NA	NA	NA	S2	Lesca (2013)
82	c.2146G>A	p.(Ala716Thr)	unknown	no	NA	NA	NA	NA	NA	NA	NA	NA	NA	NA	S2	gnomAD
83	c.2146G>A	p.(Ala716Thr)	de novo	no	no	focal seizures	2 y	NA	CSWS	speech regression	mild	ataxia	normal	no	S2	Fainberg (2015)
84	c.2191G>A	p.(Asp731Asn)	de novo	no	severe	focal seizures	4 y	NA	CSWS	verbal dyspraxia	unspecified	ataxia	normal	NA	S2	Zhang (2015)
85	c.2191G>A	p.(Asp731Asn)	maternal	F10	NA	focal seizures	NA	NA	focal (CTS)	verbal dyspraxia	NA	NA	NA	NA	S2	Lesca (2013)
86	c.2191G>A	p.(Asp731Asn)	unknown	F10	NA	no seizures	NA	NA	NA	verbal dyspraxia	NA	NA	NA	NA	S2	Lesca (2013)
87	c.2191G>A	p.(Asp731Asn)	de novo	F11	NA	focal seizures with secondary generalization	NA	NA	focal	NA	NA	NA	normal	NA	S2	Dyment (2015)
88	c.2191G>A	p.(Asp731Asn)	maternal	F11	NA	focal seizures with secondary generalization	NA	seizure free (late childhood)	focal	NA	NA	NA	normal	NA	S2	Dyment (2015)
89	c.2191G>A	p.(Asp731Asn)	unknown	no	unspecified	unspecified seizures	NA	NA	NA	NA	NA	NA	NA	NA	S2	unpublished
90	c.2197G>A	p.(Ala733Thr)	de novo	no	NA	NA	NA	NA	NA	NA	NA	NA	NA	NA	S2	unpublished
91	c.2278G>A	p.(Gly760Ser)	de novo	no	unspecified	unspecified seizures	in childhood	NA	CSWS	speech regression	no	Na	NA	NA	S2	Yang (2017)
92	c.2326G>T	p.(Asp776Tyr)	maternal	F12	no	focal seizures	7 y	NA	focal (CTS)	NA	NA	NA	NA	NA	S2	Mina (2015)
93	c.2326G>T	p.(Asp776Tyr)	unknown	F12	no	focal seizures	in childhood	seizure free (childhood)	focal (CTS)	NA	no	NA	NA	NA	S2	Mina (2015)
94	c.2326G>T	p.(Asp776Tyr)	unknown	F12	no	focal seizures	in childhood	seizure free (childhood)	focal (CTS)	NA	NA	NA	NA	NA	S2	Mina (2015)
95	c.2427C>A	p.(Ser809Arg)	de novo	no	unspecified	NA	NA	NA	NA	NA	NA	NA	NA	NA	Linker	unpublished
96	c.2434C>A	p.(Leu812Met)	de novo	no	profound	focal seizures with secondary generalization	18 m	persistent	generalized	aphasia	unspecified	flinging movements of his extremities	widespread cerebral parenchymal volume loss, a thin corpus callosum, and abnormal myelination of the terminal zones and temporal lobes bilaterally. The cerebellum and brainstem were relatively spared	NA	Linker	Pierson (2014)
97	c.2449A>G	p.(Met817Val)	de novo	no	profound	focal seizures with secondary generalization	24 m	persistent	focal	aphasia	unspecified	NA	prominence of extraaxial cerebrospinal fluid spaces with normal myelination and the corpus callosum appeared thin and slightly elongated	broad forehead, plagiocephaly, epicanthal folds, a small nose with a low-hanging columella as well as malar flattening, a small mouth, and an underbite.	M4	Venkateswaran (2014)
98	c.2449A>G	p.(Met817Val)	de novo	no	NA	NA	NA	NA	NA	NA	NA	NA	NA	NA	M4	unpublished
99	c.2449A>G	p.(Met817Val)	unknown	no	NA	NA	NA	NA	NA	NA	NA	NA	NA	NA	M4	unpublished
100	c.2450T>C	p.(Met817Thr)	de novo	no	mild	generalized seizures	24 m	NA	normal	speech developmental delay	no	NA	normal	hypertelorism, downward sland stand palpebral fissures, low dig I implant, broad dig I feet, retrognathia	M4	unpublished
101	c.2450T>C	p.(Met817Thr)	de novo	no	NA	one generalized seizure	15 m	seizure free (age 15 m)	normal	speech developmental delay	no	no	normal	tonusdysregulation	M4	unpublished
102	c.2450T>G	p.(Met817Thr)	de novo	no	unspecified	unspecified seizures	NA	NA	NA	NA	NA	NA	NA	NA	M4	unpublished
103	c.2453C>A	p.(Ala818Glu)	de novo	no	moderate	generalized seizures	12 m	seizure free (age 3 y)	normal	aphasia	unspecified	Dystonia, ataxia	normal	pes equinus	M4	unpublished
104	c.2T>C	p.(Met1?)	paternal	F13	mild	focal seizures	3 y 6 m	persistent	multifocal	unspecified speech disorder	no	NA	normal	NA	T	Carvill (2013)
105	c.2T>C	p.(Met1?)	paternal	F13	mild	unspecified seizures	2 y	seizure free (age 2 y 6 m)	CSWS	unspecified speech disorder	no	NA	normal	NA	T	Carvill (2013)
106	c.2T>C	p.(Met1?)	unknown	F13	no	unspecified seizures	NA	seizure free (adolescence)	NA	unspecified speech disorder	no	NA	NA	NA	T	Carvill (2013)
107	c.90dupT	p.(Pro31Serfs*107)	maternal	F14	NA	focal seizures	4 y	NA	focal (CTS)	NA	NA	NA	NA	NA	T	Lemke (2013)
108	c.90dupT	p.(Pro31Serfs*107)	maternal	F14	NA	focal seizures	NA	NA	focal (CTS)	NA	NA	NA	NA	NA	T	Lemke (2013)
109	c.90dupT	p.(Pro31Serfs*107)	maternal	F14	NA	NA	NA	NA	NA	NA	NA	NA	NA	NA	T	Lemke (2013)
110	c.90dupT	p.(Pro31Serfs*107)	maternal	F14	NA	no seizures	NA	NA	NA	NA	NA	NA	NA	NA	T	Lemke (2013)
111	c.165G>A	p.(Trp55*)	inherited	no	unspecified	unspecified seizures	NA	NA	NA	NA	NA	NA	NA	NA	T	unpublished
112	c.172G>T	p.(Glu58*)	unknown	no	moderate	unspecified seizures	5 y	NA	CSWS	unspecified speech disorder	NA	NA	normal	NA	T	Stülpnagel (2017)
113	c.172G>T	p.(Glu58*)	unknown	no	NA	NA	NA	NA	NA	NA	NA	NA	NA	NA	T	gnomAD
114	c.176_179dupAGGC	p.(Ala61Glyfs*78)	de novo	no	mild	focal seizures with secondary generalization	6 y	seizure free	focal	normal speech	no	no	normal	hallucinations, schizophrenia	T	unpublished
115	c.415-2A>G	NA	unknown	no	mild	focal seizures with secondary generalization	10 y	seizure free (age 13 y)	multifocal	speech developmental delay	no	no	normal	no	T	unpublished
116	c.445_448delGCGTins69	p.(Ala149Serfs*8)	unknown	no	unspecified	NA	NA	NA	NA	NA	NA	NA	NA	NA	T	unpublished
117	c.487C>T	p.(Gln163*)	inherited	F15	unspecified	unspecified seizures	NA	NA	NA	NA	NA	NA	NA	NA	T	unpublished
118	c.487C>T	p.(Gln163*)	inherited	F15	unspecified	unspecified seizures	NA	NA	NA	NA	NA	NA	NA	NA	T	unpublished
119	c.500G>A	p.(Trp167*)	de novo	no	mild	focal seizures	4 y	seizure free	CSWS	dysarthria, hypernasality	no	no	normal, incidental finding: bilateral a cyst in plexus choroideus	no	T	unpublished
120	c.594G>A	p.(Trp198*)	unknown	F16	mild	focal seizures with secondary generalization	4 y	seizure free	focal	dysarthria, imprecise articulation	mild	no	normal	no	T	Lemke (2013)
121	c.594G>A	p.(Trp198*)	unknown	F16	mild	one focal seizure	5 y	seizure free	focal	imprecise articulation, speech developmental delay	no	no	NA	no	T	unpublished
122	c.594G>A	p.(Trp198*)	unknown	F16	mild	focal seizure with secondary generalization	3 y	seizure free	multifocal	imprecise articulation, speech developmental delay	no	no	hypoplasia of corpus callosum and midline lipoma	no	T	unpublished
123	c.594G>A	p.(Trp198*)	maternal	F17	no	unspecified seizures	NA	NA	NA	aphasia	NA	NA	NA	attention deficit hyperactivity disorder	T	Marafie (2015), unpublished
124	c.594G>A	p.(Trp198*)	maternal	F17	no	focal seizures	NA	NA	NA	normal speech	NA	NA	NA	NA	T	Marafie (2015), unpublished
125	c.594G>A	p.(Trp198*)	unknown	F17	no	unspecified seizures	NA	NA	NA	NA	NA	NA	NA	NA	T	Marafie (2015), unpublished
126	c.594G>A	p.(Trp198*)	maternal	F17	no	unspecified seizures	NA	NA	NA	aphasia	NA	NA	NA	NA	T	Marafie (2015), unpublished
127	c.594G>A	p.(Trp198*)	maternal	F17	unspecified	no seizures	NA	NA	NA	speech dyspraxia, dysphasia	no	NA	NA	NA	T	Marafie (2015), unpublished
128	c.594G>A	p.(Trp198*)	maternal	F17	no	no seizures	NA	NA	NA	speech dyspraxia, dysphasia	no	NA	NA	NA	T	Marafie (2015), unpublished
129	c.594G>A	p.(Trp198*)	maternal	F17	no	no seizures	NA	NA	NA	normal speech	no	NA	NA	NA	T	Marafie (2015), unpublished
130	c.627delC	p.(Phe210Leufs*10)	de novo	no	NA	unspecified seizures	NA	NA	NA	NA	NA	NA	NA	NA	T	Retterer (2015)
131	c.627delC	p.(Phe210Leufs*10)	de novo	no	NA	NA	NA	NA	NA	NA	NA	NA	NA	NA	T	unpublished
132	c.652C>T	p.(Gln218*)	maternal	F18	mild	no seizures	NA	NA	focal (CTS)	NA	unspecified	NA	normal	Microcephaly, facial dysmorphism, behavioral anomalies	T	Endele (2010)
133	c.652C>T	p.(Gln218*)	maternal	F18	no	focal seizures	11 m	seizures free (age 3 y)	focal (CTS)	NA	no	NA	NA	NA	T	Endele (2010)
134	c.652C>T	p.(Gln218*)	unknown	F18	no	unspecified seizures	12 m	seizure free (adolescence)	NA	NA	NA	NA	NA	NA	T	Endele (2010)
135	c.1001T>A	p.(Leu334*)	paternal	F19	no	focal seizures	4 y	seizure free (age 5 y 6 m)	multifocal	imprecise articulation, speech developmental delay	no	no	normal	2 hypopigmented skin patches, fine motor clumsiness	T	Lemke (2013)
136	c.1001T>A	p.(Leu334*)	paternal	F19	no	focal seizures	3 y	seizure free (age 9 y 6 m)	CSWS	imprecice articulation	no	no	normal	Attention deficit disorder	T	Lemke (2013)
137	c.1001T>A	p.(Leu334*)	unknown	F19	no	focal seizures	12 m	NA	multifocal	NA	no	no	NA	NA	T	Lemke (2013)
138	c.1007+1G>A	NA	inherited	F20	no	NA	NA	NA	NA	speech dyspraxia	no	NA	NA	NA	T	Carvill (2013)
139	c.1007+1G>A	NA	inherited	F20	no	focal seizures	6 y	seizure free (age 13 y)	normal	speech dyspraxia	no	NA	NA	NA	T	Carvill (2013)
140	c.1007+1G>A	NA	inherited	F20	no	focal seizures	6 y	seizure free (age 13 y)	normal	speech dyspraxia	no	NA	NA	NA	T	Carvill (2013)
141	c.1007+1G>A	NA	inherited	F20	no	focal seizures	6 y	seizure free (age 13 y)	normal	unspecified speech disorder	no	NA	NA	NA	T	Carvill (2013)
142	c.1007+1G>A	NA	inherited	F20	no	focal seizures	18 m	persistent	focal (CTS)	unspecified speech disorder	no	NA	NA	NA	T	Carvill (2013)
143	c.1007+1G>A	NA	inherited	F20	mild	focal seizures	10 y	persistent	focal (CTS)	speech dyspraxia	no	NA	NA	NA	T	Carvill (2013)
144	c.1007+1G>A	NA	inherited	F20	no	focal seizures	2 y 6 m	persistent	CSWS	speech dyspraxia	no	NA	NA	NA	T	Carvill (2013)
145	c.1007+1G>A	NA	paternal	F21	moderate	focal seizures	2 y	seizure free (age 16 y)	CSWS	speech dyspraxia	no	NA	NA	NA	T	Carvill (2013)
146	c.1007+1G>A	NA	unknown	F21	mild	focal seizures with secondary generalization	5 y 6 m	seizure free (age 14 y)	generalized	speech dyspraxia	no	NA	NA	NA	T	Carvill (2013)
147	c.1007+1G>A	NA	maternal	F22	unspecified	focal seizures	4 y	NA	focal (CTS)	speech developmental delay	no	NA	NA	NA	T	Lemke (2013)
148	c.1007+1G>A	NA	maternal	F22	NA	unspecified seizures	NA	NA	NA	NA	no	NA	NA	NA	T	Lemke (2013)
149	c.1007+1G>A	NA	maternal	F22	NA	unspecified seizures	NA	NA	NA	NA	no	NA	NA	NA	T	Lemke (2013)
150	c.1007+1G>A	NA	unknown	F22	NA	NA	NA	NA	NA	NA	no	NA	NA	NA	T	Lemke (2013)
151	c.1007+1G>A	NA	maternal	F23	unspecified	focal seizures with secondary generalization	4 y	NA	focal (CTS)	speech developmental delay	no	NA	NA	NA	T	Lemke (2013)
152	c.1007+1G>A	NA	maternal	F23	NA	focal seizures	NA	NA	NA	NA	no	NA	NA	NA	T	Lemke (2013)
153	c.1007+1G>A	NA	unknown	F23	NA	NA	NA	NA	NA	NA	no	NA	NA	NA	T	Lemke (2013)
154	c.1007+1G>T	NA	unknown	F24	mild	focal seizures	4 y	NA	CSWS	speech developmental delay	no	NA	NA	NA	T	Lemke (2013)
155	c.1007+1G>T	NA	unknown	F24	NA	NA	NA	NA	focal (CTS)	speech developmental delay	no	NA	NA	NA	T	Lemke (2013)
156	c.1007+1G>A	NA	paternal	no	moderate	generalized seizures	3 y	persistent	CSWS	dysarthria, imprecise articulation	no	no	normal	no	T	De Tiege and Van Bogaert (2006)
157	c.1007+1G>A	NA	unknown	no	unspecified	focal seizures	4 y	NA	CSWS	aphasia	no	NA	NA	no	T	unpublished
158	c.1007+1G>A	NA	unknown	no	unspecified	unspecified seizures	NA	NA	NA	NA	NA	NA	NA	NA	T	unpublished
159	c.1007+1G>A	NA	unknown	no	NA	focal seizures	in childhood	NA	focal	NA	NA	NA	NA	NA	T	Bobbili (2018)
160	c.1007+1G>A	NA	unknown	no	NA	focal seizures	in childhood	NA	focal	NA	NA	NA	NA	NA	T	Bobbili (2018)
161	c.1007+1G>A	NA	unknown	no	NA	focal seizures	in childhood	NA	focal	NA	NA	NA	NA	NA	T	Bobbili (2018)
162	c.1007+1G>A	NA	paternal	no	mild	focal seizures	4 y	seizure free (age 13 y)	CSWS	aphasia	unspecified	no	normal	no	T	Sculier (2017)
163	c.1036A>T	p.(Lys346*)	de novo	no	mild	no seizures	NA	NA	multifocal	NA	mild	no	normal	NA	T	unpublished
164	c.2008-1G>T	NA	unknown	no	unspecified	no seizures	NA	NA	multifocal	speech developmental delay	no	no	NA	no	T	unpublished
165	c.1123-1G>T	NA	maternal	F25	mild	focal seizures	3 y 6 m	seizure free (age 11 y)	multifocal	NA	mild	no	dubious hyperintensity left hippocampal region	Plagiocephaly with asymmety, epicanthal fold, retrognathia and valgus position of feet	T	unpublished
166	c.1123-1G>T	NA	unknown	F25	NA	unspecified seizures	4 y	seizure free (age 12 y)	NA	NA	NA	NA	NA	NA	T	unpublished
167	c.1123-2A>G	NA	maternal	F26	no	unspecified seizures	5 y	NA	CSWS	speech developmental delay	NA	NA	NA	NA	T	Lesca (2013)
168	c.1123-2A>G	NA	maternal	F26	no	unspecified seizures	5 y	NA	CSWS	speech developmental delay	NA	NA	NA	NA	T	Lesca (2013)
169	c.1123-2A>G	NA	maternal	F26	NA	focal seizures	2 y	NA	focal (CTS)	normal speech	NA	NA	NA	NA	T	Lesca (2013)
170	c.1123-2A>G	NA	unknown	F26	NA	focal seizures	4 y	NA	focal (CTS)	dysphasia, speech developmental delay	NA	NA	NA	NA	T	Lesca (2013)
171	c.1123-2A>G	NA	maternal	F26	mild	focal seizures	4 y	NA	CSWS	speech regression	NA	NA	normal	NA	T	Lesca (2013)
172	c.1123-2A>G	NA	maternal	F26	NA	focal seizures with secondary generalization	6 y	NA	CSWS	dysphasia, speech developmental delay	NA	NA	NA	NA	T	Lesca (2013)
173	c.1123-2A>G	NA	maternal	F26	NA	focal seizures	5 y	NA	focal (CTS)	speech developmental delay	NA	NA	NA	NA	T	Lesca (2013)
174	c.1344_1345insCCTAG	p.(Gly449Profs*4)	unknown	no	NA	focal seizures	in childhood	NA	focal	NA	NA	NA	NA	NA	T	Bobbili (2018)
175	c.1362delA	p.(Lys454Asnfs*11)	unknown	no	no	generalized seizures	4 y	seizure free (age 8 y)	multifocal	imprecise articulation, impaired pitch	no	no	normal	attention deficit hyperactivity disorder	T	unpublished
176	c.1497+1G>C	NA	de novo	no	NA	unspecified seizures	NA	NA	CSWS	NA	NA	NA	NA	NA	T	unpublished
177	c.1585delG	p.(Val529Trpfs*22)	maternal	F27	mild	focal seizures	2 y	NA	focal (CTS)	speech developmental delay	NA	NA	NA	NA	T	Lemke (2013)
178	c.1585delG	p.(Val529Trpfs*22)	maternal	F27	no	focal seizures	NA	NA	focal (CTS)	NA	NA	NA	NA	NA	T	Lemke (2013)
179	c.1585delG	p.(Val529Trpfs*22)	unknown	F27	no	focal seizures	NA	NA	focal (CTS)	NA	NA	NA	NA	NA	T	Lemke (2013)
180	c.1586delT	p.(Val529Glyfs*22)	unknown	no	moderate	focal seizures	5 y 8 m	NA	CSWS	dysarthria	unspecified	ataxia	normal	NA	T	Stülpnagel (2017)
181	c.1613C>G	p.(Ser538*)	de novo	no	moderate	focal seizures with secondary generalization	4 y	persistent	CSWS	dysarthria, deficits with in the morning only words and in the afternoon dysarthric sentences	no	mild ataxia	heterotopia near left lateral ventricle	no	T	unpublished
182	c.1651+1del	NA	maternal	no	no	focal seizures	7 y	seizure free (age 8 y)	focal (CTS)	unspecified speech disorder	no	no	normal	no	T	unpublished
183	c.1686del	p.(Phe562Leufs*2)	paternal	no	mild	generalized seizures	2 y	persistent	CSWS	NA	no	NA	normal	fine motor disorder	T	unpublished
184	c.1692delG	p.(Met564Ilefs*8)	inherited	no	NA	NA	NA	NA	NA	NA	NA	NA	NA	NA	T	unpublished
185	c.1782_1783insTT	p.(His595Serfs*60)	unknown	no	NA	NA	NA	NA	NA	NA	NA	NA	NA	NA	T	gnomAD
186	c.1783_1784delCA	p.(His595Trpfs*20)	unknown	no	NA	NA	NA	NA	NA	NA	NA	NA	NA	NA	T	gnomAD
187	c.1818G>A	p.(Trp606*)	de novo	no	mild	focal seizures	3 y 6 m	seizure free (age 10 y)	multifocal	speech developmental delay	no	ataxia	normal	no	T	unpublished
188	c.2007+1G>A	NA	paternal	F28	no	generalized seizures	3 y 6 m	NA	CSWS	dysarthria	no	NA	NA	NA	T	Lemke (2013)
189	c.2007+1G>A	NA	unknown	F28	NA	unspecified seizures	NA	NA	NA	NA	NA	NA	NA	NA	T	Lemke (2013)
190	c.2007+2dup	NA	unknown	no	no	focal seizures	10 y	seizure free (age 12 y)	CSWS	speech developmental delay	no	no	NA	no	T	unpublished
191	c.2008-1G>T	NA	unknown	no	unspecified	no seizures	NA	NA	multifocal	speech developmental delay	no	no	normal	NA	T	unpublished
192	c.2041C>T	p.(Arg681*)	maternal	F29	no	no seizures	NA	NA	CSWS	aphasia	no	NA	NA	NA	T	Lemke (2013)
193	c.2041C>T	p.(Arg681*)	unknown	F29	no	NA	NA	NA	NA	NA	NA	NA	NA	NA	T	Lemke (2013)
194	c.2041C>T	p.(Arg681*)	unknown	F29	NA	unspecified seizures	NA	NA	NA	NA	NA	NA	NA	NA	T	Lemke (2013)
195	c.2041C>T	p.(Arg681*)	unknown	F29	NA	NA	NA	NA	NA	NA	NA	NA	NA	NA	T	Lemke (2013)
196	c.2041C>T	p.(Arg681*)	unknown	F29	no	NA	NA	NA	NA	NA	NA	NA	NA	NA	T	Lemke (2013)
197	c.2041C>T	p.(Arg681*)	paternal	F30	severe	focal seizures with secondary generalization	4 y	seizure free	CSWS	regression, dysarthria	mild	no	normal	Severe autistic regression	T	unpublished
198	c.2041C>T	p.(Arg681*)	paternal	F30	no	one generalized seizure	2 y 6 m	seizure free	CSWS	normal speech	mild	no	normal	no	T	unpublished
199	c.2041C>T	p.(Arg681*)	paternal	F30	no	no seizures	NA	NA	NA	normal speech	mild	no	NA	no	T	unpublished
200	c.2041C>T	p.(Arg681*)	unknown	F30	NA	unspecified seizures	NA	NA	NA	NA	NA	NA	NA	NA	T	unpublished
201	c.2140delG	p.(Glu714Argfs*7)	de novo	no	NA	NA	NA	NA	NA	NA	NA	NA	NA	NA	T	unpublished
202	c.2253dupG	p.(Ser752Glufs*34)	de novo	no	mild	focal seizures	5 y	seizure free (age 13 y)	CSWS	speech regression (age 6 y: stammer, seeking words, required use of picto’s), later on improved verbal abilities	no	no	normal, but possible thickened cortex right anterior	no	T	unpublished
203	c.2334_2338delCTTGC	p.(Leu779Serfs*5)	paternal	no	no	focal seizures	4 y	NA	CSWS	normal speech	no	NA	NA	right hemineglect, attention deficit hyperactivity disorder	T	Lemke (2013)
204	c.2341_2343delinsAT	p.(Gln781Ilefs*27)	unknown	no	mild	focal seizures	6 y	seizure free (age 10 y)	CSWS	dysarthria	no	Episodes of "ataxia" before seizure onset	normal	scoliosis	T	unpublished
205	c.2407G>T	p.(Glu803*)	de novo	no	moderate	focal seizures with secondary generalization	3 y 6 m	NA	CSWS	dysarthria	NA	NA	normal	overgrowth, macrocephaly	T	Stülpnagel (2017)
206	c.2408del	p.(Glu803Glyfs*5)	de novo	no	moderate	focal seizures	2 y	seizure free	focal	speech regression, speeks single words	mild	unspecified	normal	no	T	unpublished
207	Del Exon 1-3	NA	maternal	F31	NA	generalized seizures	6 y	NA	CSWS	verbal dyspraxia	NA	NA	normal	motor dyspraxia	T	Lesca (2013)
208	Del Exon 1-3	NA	maternal	F31	NA	generalized seizures	6 y	NA	CSWS	verbal dyspraxia	NA	NA	normal	motor dyspraxia	T	Lesca (2013)
209	Del Exon 1-3	NA	maternal	F31	NA	no seizures	NA	NA	CSWS	verbal dyspraxia	no	NA	enlarged Virchow-Robin spaces	motor dyspraxia	T	Lesca (2013)
210	Del Exon 1-3	NA	unknown	F31	no	no seizures	NA	NA	NA	normal speech	no	NA	NA	NA	T	unpublished
211	Del Exon 1-3	NA	unknown	no	mild	focal seizures	NA	NA	focal (CTS)	NA	NA	NA	NA	NA	T	Lemke (2013)
212	Del Exon 1-3	NA	de novo	no	no	focal seizures	4 y	NA	CSWS	speech regression	NA	NA	NA	NA	T	Lesca (2012)
213	Del Exon 1-3	NA	unknown	no	NA	focal seizures	10 y	seizure free	focal (CTS)	dysarthria, dyspraxia	no	no	normal	no	T	unpublished
214	Del Exon 1-3	NA	unknown	no	moderate	focal seizures	6 y	seizure free (age 11 y)	multifocal	speech developmental delay	no	no	normal	Duane retraction syndrome type III, carious teeth and up-slanting palpebral fissure	T	unpublished
215	Del Exon 1-3	NA	unknown	no	moderate	focal seizures	8 y	seizure free (age 8 y)	multifocal	speech developmental delay	no	no	normal	Plagiocephaly and carious teeth	T	unpublished
216	Del Exon 1-3	NA	maternal	no	moderate	focal seizures	3 y	persistent	multifocal	NA	no	no	CT normal	no	T	unpublished
217	Del Exon 1-3	NA	maternal	no	profound	focal seizures	2 y 6 m	seizure free	multifocal	aphasia	mild	no	CT normal	Tantrums, ASD, automutilation	T	unpublished
218	Del Exon 1-3	NA	maternal	no	unspecified	focal seizures	7 y	seizure free (age 10 y)	multifocal	dysarthria	no	no	NA	obesity	T	unpublished
219	Del Exon 1-3	NA	unknown	no	unspecified	one unspecified seizure	10 y	seizure free (age 10 y)	NA	NA	no	no	NA	obesity, anxiety disorder, PTSS	T	unpublished
220	Del Exon 1-14	NA	unknown	no	NA	NA	NA	NA	NA	NA	NA	NA	NA	NA	T	unpublished
221	Del Exon 1-14	NA	unknown	no	unspecified	focal seizures with secondary generalization	10 y	seizure free (age 10 y)	multifocal	speech apraxia	unspecified	no	normal	slight dysmorphism with proeminent forehead	T	unpublished
222	Del Exon 4	NA	paternal	F32	mild	no seizures	NA	NA	focal	dysarthria	no	no	normal	Autistic features	T	unpublished
223	Del Exon 4	NA	paternal	F32	no	focal seizures	3 y	seizure free (age 4 y)	CSWS	unspecified speech disorder	no	no	NA	NA	T	unpublished
224	Del Exon 4	NA	unknown	F32	no	focal seizures	4 y	seizure free	focal	speech developmental delay	no	no	NA	no	T	unpublished
225	Del Exon 4	NA	unknown	F32	no	generalized seizures	7 y	persistent	CSWS	aphasia	mild	no	normal	NA	T	unpublished
226	Del Exon 4	NA	de novo	no	mild	focal seizures	2 y	persistent	CSWS	imprecide articulation, speech developmental delay	no	no	Subcortical lesion adjacent to and right from the corpus callosum	Overfolded helix of the ear, broad nose, upslanting palpebral fissures, full lips, arachnodactyly, cryptorchism and slender build	T	unpublished
227	Del Exon 4-5	NA	maternal	F33	no	no seizures	NA	NA	NA	NA	no	no	NA	Problems with fertility	T	unpublished
228	Del Exon 4-5	NA	unknown	F33	no	no seizures	NA	NA	NA	dysarthria	no	no	NA	Schiziphrenia	T	unpublished
229	Del Exon 4-6	NA	de novo	no	unspecified	unspecified seizures	NA	NA	NA	NA	NA	NA	NA	NA	T	unpublished
230	Del Exon 4-14	NA	maternal	no	unspecified	focal seizures	2 y	seizure free	multifocal	speech developmental delay	unspecified	ataxia	normal	NA	T	Devries (2013)
231	Del Exon 4-14	NA	unknown	no	no	unspecified seizures	4 y	seizure free (age 12 y)	NA	NA	no	NA	NA	NA	T	unpublished
232	Del Exon 4-14	NA	unknown	no	no	focal seizures with secondary generalization	7 y 7 m	NA	focal (CTS)	NA	no	NA	NA	NA	T	Lemke (2013)
233	Del Exon 6-7	NA	inherited	F34	mild	generalized seizures	8 y	seizure free	focal	NA	no	no	hippocampic anterior left anomaly, sclerosis medialis a minima	no	T	unpublished
234	Del Exon 6-7	NA	inherited	F34	moderate	generalized seizures	12 m	seizure free	focal	NA	no	no	hypoplastic right olfactory bulb	no	T	unpublished
235	Del Exon 6-7	NA	inherited	F34	mild	focal seizures with secondary generalization	3 y	seizure free	multifocal	NA	no	no	possible cortical dysplasia parietal posterior right region	no	T	unpublished
236	Del Exon 6-11	NA	paternal	no	severe	generalized seizures	3 y	seizure free	CSWS	imprecise articulation	no	no	normal	no	T	unpublished
237	Del Exon 11	NA	maternal	no	no	generalized seizures	5 y	NA	CSWS	language regression	no	NA	normal	NA	T	Lesca (2013)
238	Del Exon 11	NA	maternal	F35	mild	focal seizures with secondary generalization	5 y	NA	CSWS	speech developmental delay	no	NA	NA	NA	T	Lesca (2013)
239	Del Exon 11	NA	maternal	F35	moderate	focal seizures with secondary generalization	4 y 6 m	NA	focal (CTS)	aphasia	no	NA	Normal	NA	T	Lesca (2013)
240	Del Exon 11	NA	unknown	F35	NA	unspecified seizures	NA	seizure free (adulthood)	NA	NA	NA	NA	NA	NA	T	Lesca (2013)
241	Del Exon 12-14	NA	unknown	no	NA	focal seizures	NA	NA	NA	NA	NA	NA	NA	NA	T	Lemke (2013)
242	Dup Exon 3-4	NA	unknown	no	mild	no seizures	NA	NA	focal (CTS)	NA	no	no	Cerebellar glioma	no	T	unpublished
243	Dup Exon 4-5	NA	unknown	no	severe	focal seizures with secondary generalization	3 m	NA	multifocal	aphasia	unspecified	NA	delayed myelinisation	NA	T	Stülpnagel (2017)
244	t(16;17)(p13.2;q11.2)	NA	paternal	F36	severe	generalized seizures	10 m	seizure free (age 17 y)	generalized	NA	moderate	NA	normal	SGA, Short stature, Short nose, Pes cavus	T	Endele et al.
245	t(16;17)(p13.2;q11.2)	NA	unknown	F36	no	generalized seizures	9 y	seizure free (age 18 y)	generalized	NA	no	NA	NA	NA	T	Endele (2010)
246	t(16;17)(p13.2;q11.2)	NA	unknown	F36	no	generalized seizures	16 y	seizure free (age 25 y)	NA	NA	no	NA	NA	NA	T	Endele (2010)
247	t(16;17)(p13.2;q11.2)	NA	maternal	F36	moderate	generalized seizures	8 y	seizure free (age 20 y)	generalized	NA	moderate	NA	NA	NA	T	Endele (2010)
248	arr[GRCh37] 16p13.2 (9781694_9867779)x3, 16p13.2(10001541_10230382)x3	NA	de novo	no	unspecified	unspecified seizures	NA	NA	CSWS	unspecified speech disorder	NA	NA	NA	NA	T	unpublished
